# Supplementary material for: A Fungistatic Strategy Using a Shear-Thinning pH-Responsive CMCS-OHA-Lp/Lr Hydrogel for Vulvovaginal Candidiasis
Source: Pharmaceutics. 2025 Apr 17;17(4):527. doi: 10.3390/pharmaceutics17040527 (PMC12030408; doi:10.3390/pharmaceutics17040527)
Supplement: Supplementary file 1 [file pharmaceutics-17-00527-s001.zip]

Archive with 1 entries (1 files):
- pharmaceutics-3564262-supplementary.pdf
